# Supplementary material for: Advances in the Detection of Emerging Tree Diseases by Measurements of VOCs and HSPs Gene Expression, Application to Ash Dieback Caused by Hymenoscyphus fraxineus
Source: Pathogens. 2021 Oct 21;10(11):1359. doi: 10.3390/pathogens10111359 (PMC8622506; doi:10.3390/pathogens10111359)
Supplement: Supplementary file 1 [file pathogens-10-01359-s001.zip]

Archive with 1 entries (1 files):
- pathogens-1349106-supplementary.pdf
